# Supplementary material for: Rhizosphere heterogeneity shapes abundance and activity of sulfur-oxidizing bacteria in vegetated salt marsh sediments
Source: Front Microbiol. 2014 Jun 24;5:309. doi: 10.3389/fmicb.2014.00309 (PMC4068000; doi:10.3389/fmicb.2014.00309)
Supplement: Supplementary file 1 [file Presentation1.ZIP]

Archive with 18 entries (15 files):
- Presentation 1(1)/
- Presentation 1(1)/FigureSupp1.pdf
- __MACOSX/
- __MACOSX/Presentation 1(1)/
- __MACOSX/Presentation 1(1)/._FigureSupp1.pdf
- Presentation 1(1)/FigureSupp2.pdf
- __MACOSX/Presentation 1(1)/._FigureSupp2.pdf
- Presentation 1(1)/FigureSupp3.pdf
- __MACOSX/Presentation 1(1)/._FigureSupp3.pdf
- Presentation 1(1)/FigureSupp4.pdf
- __MACOSX/Presentation 1(1)/._FigureSupp4.pdf
- Presentation 1(1)/FigureSupp5.pdf
- __MACOSX/Presentation 1(1)/._FigureSupp5.pdf
- Presentation 1(1)/Legends_to_Supplementary_Figures.doc
- __MACOSX/Presentation 1(1)/._Legends_to_Supplementary_Figures.doc
- Presentation 1(1)/Supplementary_tables.docx
- __MACOSX/Presentation 1(1)/._Supplementary_tables.docx
- __MACOSX/._Presentation 1(1)
